# Supplementary material for: Influence of Donor Age, Donor Body Mass Index, and Harvesting Site on Cell Preparations from Human Adipose Tissue
Source: Int J Mol Sci. 2026 Jan 29;27(3):1351. doi: 10.3390/ijms27031351 (PMC12897597; doi:10.3390/ijms27031351)
Supplement: Supplementary file 1 [file ijms-27-01351-s001.zip]

Archive with 4 entries (4 files):
- Supplementary file.pdf
- Figure S1 Quantification of cell viability and cell size of SVF and SVF-derived cells.jpg
- Figure S2 Comparative analysis of the effects of donor BMI on cell viability of SVF and SVF-derived cells.jpg
- Figure S3 Comparative analysis of the effects of harvesting site on cell viability of SVF and SVF-derived cells.jpg
